# Supplementary material for: A New Case of Autosomal-Dominant POLR3B-Related Disorder: Widening Genotypic and Phenotypic Spectrum
Source: Brain Sci. 2023 Nov 8;13(11):1567. doi: 10.3390/brainsci13111567 (PMC10670162; doi:10.3390/brainsci13111567)
Supplement: Supplementary file 1 [file brainsci-13-01567-s001.zip]

Archive with 1 entries (1 files):
- brainsci-2699733-supplementary.xlsx
