# Supplementary material for: A New Case of Autosomal-Dominant POLR3B-Related Disorder: Widening Genotypic and Phenotypic Spectrum
Source: Brain Sci. 2023 Nov 8;13(11):1567. doi: 10.3390/brainsci13111567 (PMC10670162; doi:10.3390/brainsci13111567)
Supplement: Supplementary file 1 [file brainsci-13-01567-s001.zip › brainsci-2699733-supplementary.xlsx]

## Sheet: Foglio1
PATIENTS	Our	1	2	3	4	5	6	7	8	9
Gender (M/F)	F	F	M	M	F	F	M	M	F	F
cDNA (NM_018082.6)	c.1297C>G	c.1124A>T	c.1277T>C	c.1094C>T	c.1087G>A	c. 1385C>G	c.3137G>A	c.3137G>A	c.1405C>T	c.1469G>A
Protein (NM_018082.6)	p.Arg433Gly	p.Asp375Val	p. Leu426Ser	p.Ala365Val	p.Glu363Lys	p.Thr462Arg	p. Arg1046His	p. Arg1046His	p.Arg469Cy	p.Cys490Tyr
Mutation Type	missense	missense	missense	missense	missense	missense	missense	missense	missense	missense
Affected POLR3B domain	between PROTRUSION and FORK	PROTRUSION	between PROTRUSION and FORK	PROTRUSION	PROTRUSION	FORK	ANCHOR-CLAMP	ANCHOR-CLAMP	FORK	FORK
Inheritance	de novo	de novo	de novo	de novo	de novo	de novo	de novo	de novo	de novo	de novo
Age at last evaluation	14 years	16 years	4 years	22 years	8 years	14 years	11 years	19 years	36 years	26 years
Current height (percentile)	160.8 cm (50th)	166 cm (50th)	96 cm (1st)	165 cm (5th)	116 cm (10th)	157 cm (30th)	152 cm (95th)	N.A.	N.A.	N.A.
Current weight (percentile)	66 kg (75th)	74.3 kg (85th)	13.5 kg (1st)	95.5 (95th)	19.9 kg (20th)	55.4 kg (60th)	51.9 kg (95th)	N.A.	N.A.	N.A.
Current OFC (percentile)	51.5 cm (<3rd)	51 cm (<3rd)	48 cm (5th)	58 cm (95th)	47 cm (3rd)	51 cm (3rd)	55 cm (85th)	N.A.	N.A.	N.A.
Age at onset	16 months	42 months	22 months	18 months	30 months	16 months	16 months	60 months	18 months	24 months
Developmental delay/intellectual disability	mild	severe	mild-moderate	moderate	mild-moderate	severe	normal	normal	normal	normal
Motor delay	+	+	-	+	+	+	-	-	+	+
Language delay	+	+	+	+	-	+	-	-	-	-
Epilepsy	+	-	+	+	+	-	-	-	-	-
Piramidal spasticity	+	+	-	+	+	+	-	-	+	-
Cerebellar signs	+	+	-	+	+	+	+	-	-	-
Cerebellar atrophy on brain MRI	reduce volume of the cerebellar vermis with mild increase of interfolial spaces	+	-	-	-	-	-	-	+	N.A.
Demyelinating peripheral neuropathy	+	+	-	+	+	+	+	+	+	+
VGP	+	N.A.	N.A.	N.A.	N.A.	N.A.	N.A.	N.A.	N.A.	N.A.
References	This paper	Djordjevic, D.; et al. 2020 [7]						Xue, Y.Y.; et al. 2021 [6]	Ando, M.; et al. 2022 [8]
